# Supplementary material for: Mapping seahorses in a Brazilian estuary: mangrove structures as key predictors for distribution and habitat preference
Source: PeerJ. 2023 Jul 20;11:e15730. doi: 10.7717/peerj.15730 (PMC10363342; doi:10.7717/peerj.15730)
Supplement: Data S1 [file peerj-11-15730-s001.csv]

month	river	transect	temp	salinity	average_depth	abundance	density	macrohabitat
january	Ariquind�	T6	29.8	36	77	0	0	I
january	Ariquind�	T7	30.5	36	137.5	0	0	I
january	Ariquind�	T3	29.2	36	50	0	0	V
january	Ariquind�	T4	28.9	36	50	0	0	V
january	Ariquind�	T1	29.3	36	55	1	0.01	II
january	Ariquind�	T2	29.3	36	55	1	0.01	I
january	Ariquind�	T5	29.8	36	90	0	0	I
january	Passos	T3	29.5	35	25	2	0.02	I
january	Passos	T4	29.5	35	25	6	0.06	I
january	Passos	T5	30.5	36	25	2	0.02	I
january	Passos	T6	31.9	36	27.5	2	0.01	IV
january	Passos	T1	28.8	36	47	4	0.04	I
january	Passos	T2	29.3	36	47	0	0	I
january	Passos	T7	31.9	36	64	0	0	IV
january	Formoso	T4	29.1	35	20	4	0.04	I
january	Passos	T5	30.2	35	30	10	0.1	II
january	Passos	T6	30.2	35	30	4	0.04	II
january	Formoso	T1	29	36	50	0	0	II
january	Formoso	T2	29	36	50	0	0	II
january	Formoso	T3	29.1	35	68.5	10	0.1	II
february	Ariquind�	T4	30.9	37	16	0	0	I
february	Ariquind�	T5	30.9	37	16	0	0	I
february	Ariquind�	T10	31.4	36	25	1	0.01	II
february	Ariquind�	T11	30.7	36	27	0	0	II
february	Ariquind�	T1	30.5	37	40	0	0	II
february	Ariquind�	T2	30.5	37	40	1	0.01	II
february	Ariquind�	T9	30.9	37	112.5	0	0	II
february	Ariquind�	T7	30.9	37	52	0	0	I
february	Ariquind�	T3	30.5	37	72.5	0	0	V
february	Ariquind�	T6	30.9	37	95	0	0	V
february	Ariquind�	T8	30.9	36	95	1	0.01	I
february	Passos	T3	30.8	36	17.5	6	0.06	I
february	Passos	T1	30.2	36	38.5	1	0.01	I
february	Passos	T5	31.6	35	50	3	0.055	I
february	Passos	T2	30.2	36	92.5	5	0.05	I
february	Passos	T4	30.8	36	92.5	1	0.01	I
february	Passos	T1	29.8	36	23.5	4	0.04	I
february	Passos	T3	29.8	36	28.5	3	0.03	I
february	Formoso	T4	30.3	35	30	12	0.12	I
february	Passos	T2	29.8	36	45	0	0	I
february	Recife	T1	29.3	35	50	0	0	III
february	Recife	T2	30.6	35	50	0	0	III
may	Ariquind�	T1	28.1	25	35	3	0.03	II
may	Ariquind�	T2	27.6	20	47	0	0	V
may	Ariquind�	T3	27.8	20	50	0	0	II
may	Passos	T3	28.1	27	19	0	0	I
may	Passos	T4	28.5	26	27	0	0	I
may	Passos	T1	28.1	30	30	5	0.05	I
may	Passos	T2	28.1	30	30	0	0	I
may	Passos	T6	30.6	30	50	0	0	I
may	Formoso	T7	30.6	30	50	2	0.02	I
may	Passos	T5	28.7	26	87	0	0	I
may	Formoso	T8	30.6	29	87	1	0.01	I
may	Formoso	T1	28.2	27	27	0	0	V
may	Formoso	T2	28.2	27	27	0	0	V
may	Formoso	T3	28.2	27	27	0	0	V
may	Formoso	T4	28.5	26	47	0	0	V
may	Formoso	T5	30.1	27	47	1	0.01	V
may	Formoso	T6	30.1	27	47	0	0	V
may	Formoso	T7	30.1	30	87	0	0	V
may	Recife	T2	28.8	34	70	0	0	III
may	Recife	T1	28.8	35	95	0	0	III
may	Formoso	T3	33.6	27	90	0	0	V
may	Formoso	T1	27.6	30	27	6	0.06	I
may	Formoso	T2	27.6	30	27	2	0.02	I
may	Formoso	T4	32.2	29	120	1	0.01	V
may	Formoso	T5	33.8	30	120	0	0	V
june	Ariquind�	T3	28.1	20	38.5	3	0.03	II
june	Ariquind�	T1	27.8	29	41	4	0.04	I
june	Ariquind�	T5	28.7	20	42	6	0.06	I
june	Ariquind�	T2	28.1	20	43.5	1	0.01	II
june	Ariquind�	T4	28.1	23	43.5	3	0.03	II
june	Passos	T1	28	25	26	11	0.11	I
june	Passos	T3	28.3	25	27.5	9	0.09	I
june	Passos	T2	28	25	35	9	0.09	I
june	Passos	T4	29.9	20	40	0	0	I
june	Passos	T5	30.6	20	40	0	0	I
june	Recife	T1	28.9	37	75	0	0	III
june	Recife	T2	28.9	37	75	0	0	III
june	Formoso	T1	27.3	25	25	2	0.02	I
june	Formoso	T2	27.3	25	37.5	34	0.34	I
june	Passos	T3	30.1	25	45	0	0	I
june	Ariquind�	T4	27.7	24	25	0	0	V
june	Ariquind�	T1	27.8	26	27	0	0	II
june	Ariquind�	T2	27.8	26	27	3	0.03	II
june	Ariquind�	T3	27.7	24	27	1	0.01	II
june	Ariquind�	T6	27.6	22	30	1	0.01	I
june	Ariquind�	T7	28.3	22	30	1	0.01	I
june	Ariquind�	T8	28.3	22	47	0	0	I
june	Ariquind�	T5	28.2	24	58.5	0	0	V
july	Passos	T1	26.8	25	20	19	0.19	I
july	Passos	T2	26.5	25	20	1	0.01	I
july	Ariquind�	T1	27.7	15	25	0	0	II
july	Ariquind�	T2	27.2	15	25	0	0	II
july	Ariquind�	T3	27.9	15	25	0	0	II
july	Formoso	T3	27.3	14	20	2	0.02	I
july	Passos	T1	27.3	26	25	3	0.03	I
july	Formoso	T4	27.8	10	30	1	0.01	I
july	Formoso	T5	28.7	15	35	0	0	I
july	Formoso	T2	27.3	20	65	3	0.03	II
july	Formoso	T3	28.1	15	20	3	0.03	I
july	Formoso	T4	27.8	16	20	5	0.05	I
july	Passos	T1	27.8	25	27.5	9	0.09	I
july	Passos	T2	27.8	25	30	4	0.04	I
july	Recife	T3	29	35	80	0	0	III
july	Recife	T2	28.1	35	90	0	0	III
july	Recife	T1	28.1	35	50	0	0	III
december	Formoso	T1	29.6	36	60	6	0.06	I
december	Formoso	T2	31.2	36	64	3	0.03	I
december	Formoso	T3	31.6	36	65	0	0	I
december	Passos	T6	31.3	36	30	5	0.05	I
december	Passos	T7	31.5	36	30	5	0.05	I
december	Passos	T8	32.3	36	110	10	0.1	I
december	Passos	T1	30.6	36	50	0	0	I
december	Passos	T5	30.8	37	64	1	0.01	IV
december	Passos	T2	30.6	36	68.5	0	0	I
december	Passos	T3	30.6	36	68.5	0	0	I
december	Passos	T4	30.4	37	68.5	0	0	I
december	Passos	T2	31.7	36	20	5	0.05	I
december	Passos	T1	30.03	36	45	2	0.02	I
december	Passos	T4	31.5	36	45	0	0	I
december	Passos	T5	31.3	36	45	1	0.01	I
december	Passos	T6	30.8	36	50	1	0.01	I
december	Passos	T7	30.8	36	50	0	0	I
december	Passos	T3	31.9	37	68.5	1	0.01	I
							0.02276
